# Supplementary material for: The Effect of A Whey-Protein and Galacto-Oligosaccharides Based Product on Parameters of Sleep Quality, Stress, and Gut Microbiota in Apparently Healthy Adults with Moderate Sleep Disturbances: A Randomized Controlled Cross-Over Study
Source: Nutrients. 2021 Jun 27;13(7):2204. doi: 10.3390/nu13072204 (PMC8308271; doi:10.3390/nu13072204)
Supplement: Supplementary file 1 [file nutrients-13-02204-s001.zip]

Archive with 1 entries (1 files):
- nutrients-1224298-SI.pdf
